# Supplementary material for: The Mechanism of the Development and Maintenance of Sexual Dimorphism in the Dioecious Mulberry Plant (Morus alba)
Source: Biology (Basel). 2024 Aug 15;13(8):622. doi: 10.3390/biology13080622 (PMC11351111; doi:10.3390/biology13080622)
Supplement: Supplementary file 1 [file biology-13-00622-s001.zip]

Archive with 4 entries (4 files):
- R script-bestBlastHits.R
- Table S1.xlsx
- Table S2.xls
- Table S3.xlsx
