# Supplementary material for: The Mechanism of the Development and Maintenance of Sexual Dimorphism in the Dioecious Mulberry Plant (Morus alba)
Source: Biology (Basel). 2024 Aug 15;13(8):622. doi: 10.3390/biology13080622 (PMC11351111; doi:10.3390/biology13080622)
Supplement: Supplementary file 1 [file biology-13-00622-s001.zip › Table S1.xlsx]

## Sheet: Sheet1
Table S1 The qPCR primer sequence of mulberry inflorescences transcriptome
Gene id	Primer	Primer sequence (5'-3')	product size	Gene id	Primer	Primer sequence (5'-3')	product size
21400326	F	GGTCCGAGTTCTCACTGTTCTACAA	106bp	21398828	F	TGTGCTACCAAGCTGGTCTG	123bp
	R	GCAATCCTAAGCCGTTTCACACATT			R	CGCACGAGTTGAGGTTGTTC
21407698	F	GCGAGATTGCCTGTGGTCATCC	107bp	21393606	F	GCAACAAAGAGCTCAACGCA	118bp
	R	TAGACGGTGAAGCTGACGAGGAG			R	TCACCACGGCCAAGCATAAT
21402398	F	CATGCACAAGGGCTATTCGGATCT	147bp	21396084	F	AACCGCTTCACATCCACCAT	114bp
	R	TCTCCCACTAACATCCAGTCTCCAT			R	TGCCAATGCTCTTGGGTAGG
21400361	F	GCAACAACAGCAGCAGCAACAG	142bp	21401585	F	TGAGCCTCTCCTAAGCGACT	107bp
	R	CGAAATCCGTCCCGCCAAACA			R	TCAGTATCCCGAGGCTCCAA
21399379	F	AGAAGAAACTGCTCCTCCTGC	117bp	21391819	F	TGAAACTGACGGAAGAGAAGAGCAA	147bp
	R	ATCCCAGAAATCTCAGCAGCC			R	TATCCAGTCGCCAAGCCAATGAAG
21406640	F	AAGGGACGACTCAAGTGCTG	104bp	21394915	F	TTAGCTGTTGCAGAGGGAGC	188bp
	R	CTCAGACGACGAAGCAACCT			R	AAGCAATAGTCTGCACCCCC
21390461	F	GGAGCGGTTGTCGGGTTTATCG	116bp	21387539	F	TTTGTGCAACGGATTGCGAG	119bp
	R	GCTGCGTCACTCACCAAGGAAG			R	GGTTCCTCGACCGAACTTGT
21397544	F	AACCGCCCGCTAGATTTTGA	132bp	21387053	F	ACACTGACAGAGGCACCATG	148bp
	R	ACTCGACTCCACAAAGCCTG			R	GGGGCAGCAGGGTTAATCTT
21387910	F	TGCTTCCGCTCAGTACGTTT	148bp	21390125	F	TTGTTCTCCTTGGCTGCCAA	124bp
	R	CAACCGCACCTTCAACCTTG			R	CAGAATCGCCCCTCCAAGTT
21400414	F	GCAAGAAATGGCCATGGACC	140bp	21408700	F	CAACAGGAACGGACCGTGTA	180bp
	R	ATCGTGTTCTTCGACCCCAC			R	TGTACCACAGTCTGCTGCAG
β-Actin	F	GCATGAAGATCAAGGTGGTG
	R	CATCTGCTGGAAGGTGCTAA
