# Supplementary material for: The Mechanism of the Development and Maintenance of Sexual Dimorphism in the Dioecious Mulberry Plant (Morus alba)
Source: Biology (Basel). 2024 Aug 15;13(8):622. doi: 10.3390/biology13080622 (PMC11351111; doi:10.3390/biology13080622)
Supplement: Supplementary file 1 [file biology-13-00622-s001.zip › Table S2.xls]

## Sheet: Sheet1
Table S2 The dN/dS values of 18 positive selected DEGs
prunus	Gene id	morus	t	N	S	dN.dS	dN	dS	N.dN	S.dS	N.dN.S.dS	Length	X0.15length	N.dN.S.Ds.0.15length	|log2FoldChange|
ONH89822	21387053	L484_003520.p01	0.181	866.8	246.2	1.4525	0.0648	0.0446	56.2	11	67.2	1203	180.45	TRUE	17.0182
ONH97196	21409262	L484_026614.p01	0.008	4172.5	1338.5	1.0716	0.0026	0.0024	10.7	3.2	13.9	5622	843.3	TRUE	1.20622
ONH99861	21390984	L484_007589.p01	0.104	1580.9	621.1	1.2312	0.0367	0.0298	58.1	18.5	76.6	2532	379.8	TRUE	2.05564
ONI00607	21397544	L484_014401.p01	0.041	1765.8	628.2	2.0979	0.0158	0.0075	27.9	4.7	32.6	2451	367.65	TRUE	-1.19071
ONI07217	21390125	L484_006703.p01	0.202	972.1	344.9	1.0042	0.0676	0.0673	65.7	23.2	88.9	1563	234.45	TRUE	6.56304
ONI10150	21408700	L484_026027.p01	0.436	458.9	135.1	1.172	0.1504	0.1283	69	17.3	86.3	618	92.7	TRUE	9.31944
ONI12490	21401639	L484_018673.p01	0.071	839.7	342.3	1.3163	0.0254	0.0193	21.3	6.6	27.9	1329	199.35	TRUE	1.91085
ONI16531	21387910	L484_004408.p01	0.034	1717.6	598.4	1.6161	0.0126	0.0078	21.7	4.7	26.4	2427	364.05	TRUE	-1.32008
ONI16996	21393606	L484_010311.p01	0.331	926.8	333.2	1.3771	0.1189	0.0863	110.2	28.8	139	1296	194.4	TRUE	2.24221
ONI20626	21385203	L484_001605.p01	0.023	2242.1	859.9	1.1079	0.0078	0.0071	17.5	6.1	23.6	3126	468.9	TRUE	10.9348
ONI22185	21406640	L484_023887.p01	0.157	1374.3	458.7	1.2395	0.0551	0.0444	75.7	20.4	96.1	1890	283.5	TRUE	-1.97538
ONI26606	21400414	L484_017412.p01	0.294	511.9	145.1	1.7933	0.1086	0.0606	55.6	8.8	64.4	786	117.9	TRUE	-6.78401
ONI27650	21405798	L484_023017.p01	0.195	1340.2	459.8	1.5362	0.0713	0.0464	95.6	21.3	116.9	1956	293.4	TRUE	-1.60459
ONI28473	21391819	L484_008454.p01	0.116	646.5	202.5	1.1778	0.0402	0.0341	26	6.9	32.9	945	141.75	TRUE	1.49929
ONI32254	21394915	L484_011668.p01	0.064	845.9	318.1	2.0655	0.0249	0.0121	21.1	3.8	24.9	1179	176.85	TRUE	1.63014
ONI32326	21399095	L484_016023.p01	0.041	1423.6	562.4	1.982	0.0159	0.008	22.7	4.5	27.2	2349	352.35	TRUE	3.81196
ONI32755	21404082	L484_021219.p01	0.087	765.1	275.9	1.4429	0.0314	0.0218	24	6	30	1539	230.85	TRUE	1.92542
ONI34929	21398055	L484_014939.p01	0.067	876.2	311.8	1.9875	0.0257	0.0129	22.5	4	26.5	1353	202.95	TRUE	1.76561
