# Supplementary material for: The Mechanism of the Development and Maintenance of Sexual Dimorphism in the Dioecious Mulberry Plant (Morus alba)
Source: Biology (Basel). 2024 Aug 15;13(8):622. doi: 10.3390/biology13080622 (PMC11351111; doi:10.3390/biology13080622)
Supplement: Supplementary file 1 [file biology-13-00622-s001.zip › Table S3.xlsx]

## Sheet: BT7vsY20_7_KEGGenrich
							Table S3 the KEGG enrichment results of DEGs
KEGGID	Description	GeneRatio	BgRatio	pvalue	padj	geneID	Gene Name	keggID	Count	Up	Up_Gene_names	Down	Down_Gene_names
pop04626	Plant-pathogen interaction	17/502	96/3234	0.000315077	0.000833535	21390116/21396521/21386859/21407479/112092849/21392608/21389869/21400573/21407822/21393395/21392275/21406489/21389735/21386413/21406888/21402651/21406971	LOC21390116/LOC21396521/LOC21386859/LOC21407479/LOC112092849/LOC21392608/LOC21389869/LOC21400573/LOC21407822/LOC21393395/LOC21392275/LOC21406489/LOC21389735/LOC21386413/LOC21406888/LOC21402651/LOC21406971	pop:18097047/pop:7467514/pop:18100289/pop:18106917/pop:7492774/pop:7471101/pop:7479492/pop:7457394/pop:18105573/pop:7484759/pop:7484771/pop:18109962/pop:18111251/pop:7470182/pop:7478140/pop:7489824/pop:18106465	17	6	21390116/21386859/21393395/21386413/21402651/21406971	11	21396521/21407479/112092849/21392608/21389869/21400573/21407822/21392275/21406489/21389735/21406888
pop04075	Plant hormone signal transduction	35/502	158/3234	0.000850698	0.00149329	21405163/112090790/21407698/21402398/21410451/21388604/21388228/21388180/21386318/21404365/21410226/21402100/21396136/21409053/21388059/21400326/21399379/21406707/21410656/21395766/21405697/21406625/21407313/21388600/21385677/21406213/21394531/21392619/21406888/21394517/21394746/21406208/21384736/112095404/21397517	LOC21405163/LOC112090790/LOC21407698/LOC21402398/LOC21410451/LOC21388604/LOC21388228/LOC21388180/LOC21386318/LOC21404365/LOC21410226/LOC21402100/LOC21396136/LOC21409053/LOC21388059/LOC21400326/LOC21399379/LOC21406707/LOC21410656/LOC21395766/LOC21405697/LOC21406625/LOC21407313/LOC21388600/LOC21385677/LOC21406213/LOC21394531/LOC21392619/LOC21406888/LOC21394517/LOC21394746/LOC21406208/LOC21384736/LO…	pop:7460056/pop:7480000/pop:7472133/pop:7490982/pop:18102382/pop:7490662/pop:7462538/pop:7491441/pop:7494139/pop:7463192/pop:7494797/pop:7491932/pop:7482164/pop:7490334/pop:7493480/pop:7459819/pop:7476883/pop:7462788/pop:7485463/pop:18098972/pop:7478884/pop:7463388/pop:7474609/pop:7493953/pop:7473313/pop:7486796/pop:7494754/pop:7462589/pop:7478140/pop:7459242/pop:7465052/pop:7478791/pop:7464108/p…	35	14	21405163/21388604/21386318/21404365/21410226/21402100/21396136/21409053/21388059/21406707/21410656/21394517/21384736/112095404	21	112090790/21407698/21402398/21410451/21388228/21388180/21400326/21399379/21395766/21405697/21406625/21407313/21388600/21385677/21406213/21394531/21392619/21406888/21394746/21406208/21397517
pop00620	Pyruvate metabolism	13/502	60/3234	0.0012749	0.00470722	21410404/21404632/21394172/21402566/21391122/21391592/21391387/21388698/21390880/21390971/21389896/21406082/21404496	LOC21410404/LOC21404632/LOC21394172/LOC21402566/LOC21391122/LOC21391592/LOC21391387/LOC21388698/LOC21390880/LOC21390971/LOC21389896/LOC21406082/LOC21404496	pop:7483487/pop:7453937/pop:7461559/pop:7478801/pop:7489415/pop:7485516/pop:7479845/pop:18100084/pop:7487804/pop:7458000/pop:18106499/pop:18096940/pop:7482443	13	11	21410404/21404632/21394172/21402566/21391122/21391592/21391387/21390880/21389896/21406082/21404496	2	21388698/21390971
pop00940	Phenylpropanoid biosynthesis	25/502	78/3234	0.00171631	0.00994451	21396430/21386344/21386719/21408860/21400400/21392384/21396224/21404747/21410121/21400434/21390934/21399565/21397947/21410476/112094103/21384962/21399285/21386163/21404893/21392218/21396683/21397468/112092239/21394066/112094672	LOC21396430/LOC21386344/LOC21386719/LOC21408860/LOC21400400/LOC21392384/LOC21396224/LOC21404747/LOC21410121/LOC21400434/LOC21390934/LOC21399565/LOC21397947/LOC21410476/LOC112094103/LOC21384962/LOC21399285/LOC21386163/LOC21404893/LOC21392218/LOC21396683/LOC21397468/LOC112092239/LOC21394066/LOC112094672	pop:7495509/pop:7485888/pop:7475727/pop:7470553/pop:7462477/pop:7478011/pop:7486809/pop:7479718/pop:7457542/pop:7460544/pop:7491729/pop:7465014/pop:7485540/pop:7495679/pop:7491786/pop:7488981/pop:7456333/pop:7493466/pop:7481491/pop:7476360/pop:18094536/pop:7496907/pop:7473148/pop:18107209/pop:7498208	25	16	21396430/21386344/21386719/21408860/21404747/21410121/21400434/21390934/112094103/21384962/21399285/21386163/21396683/21397468/112092239/21394066	9	21400400/21392384/21396224/21399565/21397947/21410476/21404893/21392218/112094672
pop00073	Cutin, suberine and wax biosynthesis	10/502	19/3234	0.00182468	0.00994451	21404269/21388582/21390734/21394094/21403738/21406640/21395012/21393448/21401079/21395621	LOC21404269/LOC21388582/LOC21390734/LOC21394094/LOC21403738/LOC21406640/LOC21395012/LOC21393448/LOC21401079/LOC21395621	pop:7460700/pop:18094858/pop:7469910/pop:7456253/pop:18100393/pop:18105332/pop:7474947/pop:7456620/pop:7457181/pop:7496976	10	6	21404269/21390734/21394094/21403738/21393448/21401079	4	21388582/21406640/21395012/21395621
pop00062	Fatty acid elongation	10/502	22/3234	0.000820822	0.0298232	112092975/21385988/21410238/21391901/21394128/21387442/21410239/21403134/21388161/21396138	LOC112092975/LOC21385988/LOC21410238/LOC21391901/LOC21394128/LOC21387442/LOC21410239/LOC21403134/LOC21388161/LOC21396138	pop:7473005/pop:7478938/pop:7477062/pop:7480190/pop:7485725/pop:7491974/pop:7477063/pop:7486864/pop:7471569/pop:7481845	10	7	112092975/21385988/21410238/21387442/21410239/21403134/21388161	3	21391901/21394128/21396138
pop00780	Biotin metabolism	7/502	15/3234	0.00430054	0.11719	21388524/21386680/21407429/21387597/21405690/21390323/21385354	LOC21388524/LOC21386680/LOC21407429/LOC21387597/LOC21405690/LOC21390323/LOC21385354	pop:18100296/pop:7465326/pop:18106950/pop:7490534/pop:18100519/pop:7460034/pop:18094027	7	6	21388524/21386680/21407429/21387597/21390323/21385354	1	21405690
pop00904	Diterpenoid biosynthesis	6/502	12/3234	0.00543789	0.118546	21407792/21403649/21406078/21398885/21396121/21386091	LOC21407792/LOC21403649/LOC21406078/LOC21398885/LOC21396121/LOC21386091	pop:7480038/pop:7494026/pop:7464756/pop:7494570/pop:7454460/pop:18100678	6	4	21407792/21403649/21406078/21396121	2	21398885/21386091
pop01040	Biosynthesis of unsaturated fatty acids	7/502	16/3234	0.00663928	0.120614	21403297/21410238/21391901/21394128/21410239/21403134/21398560	LOC21403297/LOC21410238/LOC21391901/LOC21394128/LOC21410239/LOC21403134/LOC21398560	pop:18104593/pop:7477062/pop:7480190/pop:7485725/pop:7477063/pop:7486864/pop:7490225	7	4	21410238/21410239/21403134/21398560	3	21403297/21391901/21394128
pop00195	Photosynthesis	11/502	34/3234	0.0107883	0.149329	112090576/21403588/21408596/21410242/21403188/21409318/21405037/21398998/21395775/21390828/21387965	LOC112090576/LOC21403588/LOC21408596/LOC21410242/LOC21403188/LOC21409318/LOC21405037/LOC21398998/LOC21395775/LOC21390828/LOC21387965	pop:18095761/pop:7466843/pop:7477808/pop:7460727/pop:7474908/pop:18099184/pop:7494443/pop:7471200/pop:7479997/pop:7471126/pop:7474207	11	8	112090576/21403588/21408596/21410242/21409318/21405037/21398998/21395775	3	21403188/21390828/21387965
pop00052	Galactose metabolism	12/502	39/3234	0.0121209	0.149329	21385819/21402108/21385582/21395227/21391176/21394444/21391915/21400931/21384443/21394497/21393844/21387791	LOC21385819/LOC21402108/LOC21385582/LOC21395227/LOC21391176/LOC21394444/LOC21391915/LOC21400931/LOC21384443/LOC21394497/LOC21393844/LOC21387791	pop:7467083/pop:7491930/pop:7472563/pop:7475519/pop:18106486/pop:7485462/pop:7480192/pop:18105991/pop:7461567/pop:7455227/pop:7465846/pop:18107910	12	8	21385819/21402108/21385582/21395227/21391176/21384443/21394497/21393844	4	21394444/21391915/21400931/21387791
pop01200	Carbon metabolism	41/502	189/3234	0.0127407	0.149329	21404632/21400607/21397873/21390327/21394172/21403531/21384011/21400859/21397779/21405614/21402566/21394915/21391122/21386560/21391592/112095325/21396969/21391387/21391746/21388698/21404636/21409102/21390880/21399034/21391915/21409468/21389623/21390971/21403427/112093220/21400931/21406082/21384443/21398560/21408272/21390976/21387631/21406072/21407558/21404496/21400649	LOC21404632/LOC21400607/LOC21397873/LOC21390327/LOC21394172/LOC21403531/LOC21384011/LOC21400859/LOC21397779/LOC21405614/LOC21402566/LOC21394915/LOC21391122/LOC21386560/LOC21391592/LOC112095325/LOC21396969/LOC21391387/LOC21391746/LOC21388698/LOC21404636/LOC21409102/LOC21390880/LOC21399034/LOC21391915/LOC21409468/LOC21389623/LOC21390971/LOC21403427/LOC112093220/LOC21400931/LOC21406082/LOC21384443/L…	pop:7453937/pop:7456223/pop:7482352/pop:7467691/pop:7461559/pop:7464598/pop:18103734/pop:7492465/pop:7477424/pop:7465461/pop:7478801/pop:7496883/pop:7489415/pop:7481598/pop:7485516/pop:7480451/pop:18100476/pop:7479845/pop:7453649/pop:18100084/pop:18105158/pop:7498216/pop:7487804/pop:18105789/pop:7480192/pop:7473170/pop:18110977/pop:7458000/pop:7487863/pop:7497767/pop:18105991/pop:18096940/pop:746…	41	33	21404632/21400607/21397873/21394172/21403531/21384011/21400859/21397779/21405614/21402566/21394915/21391122/21386560/21391592/112095325/21391387/21391746/21409102/21390880/21399034/21389623/21403427/112093220/21406082/21384443/21398560/21408272/21390976/21387631/21406072/21407558/21404496/21400649	8	21390327/21396969/21388698/21404636/21391915/21409468/21390971/21400931
pop01212	Fatty acid metabolism	15/502	54/3234	0.0145296	0.149329	21388524/21403297/21410238/21386680/21391901/21394128/21395576/21387597/21393434/21391592/21410239/21403134/21390323/21409611/21398560	LOC21388524/LOC21403297/LOC21410238/LOC21386680/LOC21391901/LOC21394128/LOC21395576/LOC21387597/LOC21393434/LOC21391592/LOC21410239/LOC21403134/LOC21390323/LOC21409611/LOC21398560	pop:18100296/pop:18104593/pop:7477062/pop:7465326/pop:7480190/pop:7485725/pop:7459032/pop:7490534/pop:7484856/pop:7485516/pop:7477063/pop:7486864/pop:7460034/pop:7457504/pop:7490225	15	11	21388524/21410238/21386680/21395576/21387597/21393434/21391592/21410239/21403134/21390323/21398560	4	21403297/21391901/21394128/21409611
pop00710	Carbon fixation in photosynthetic organisms	14/502	51/3234	0.0198716	0.1805	21404632/21400607/21390327/21394172/21400859/21397779/21405614/21386560/21396969/21391387/21399034/21408272/21390976/21407558	LOC21404632/LOC21400607/LOC21390327/LOC21394172/LOC21400859/LOC21397779/LOC21405614/LOC21386560/LOC21396969/LOC21391387/LOC21399034/LOC21408272/LOC21390976/LOC21407558	pop:7453937/pop:7456223/pop:7467691/pop:7461559/pop:7492465/pop:7477424/pop:7465461/pop:7481598/pop:18100476/pop:7479845/pop:18105789/pop:7453964/pop:7457998/pop:7474559	14	12	21404632/21400607/21394172/21400859/21397779/21405614/21386560/21391387/21399034/21408272/21390976/21407558	2	21390327/21396969
pop00010	Glycolysis / Gluconeogenesis	21/502	88/3234	0.0250092	0.209693	21410404/21395314/21399995/21390327/21385582/21400859/21402566/21394915/21391122/21386560/21395227/21396969/21388698/21391915/21390971/21400931/21406082/21403466/21384443/112090924/21404496	LOC21410404/LOC21395314/LOC21399995/LOC21390327/LOC21385582/LOC21400859/LOC21402566/LOC21394915/LOC21391122/LOC21386560/LOC21395227/LOC21396969/LOC21388698/LOC21391915/LOC21390971/LOC21400931/LOC21406082/LOC21403466/LOC21384443/LOC112090924/LOC21404496	pop:7483487/pop:7479276/pop:7486524/pop:7467691/pop:7472563/pop:7492465/pop:7478801/pop:7496883/pop:7489415/pop:7481598/pop:7475519/pop:18100476/pop:18100084/pop:7480192/pop:7458000/pop:18105991/pop:18096940/pop:7487879/pop:7461567/pop:7471468/pop:7482443	21	14	21410404/21395314/21399995/21385582/21400859/21402566/21394915/21391122/21386560/21395227/21406082/21403466/21384443/21404496	7	21390327/21396969/21388698/21391915/21390971/21400931/112090924
pop00520	Amino sugar and nucleotide sugar metabolism	20/502	84/3234	0.0289735	0.22558	21406265/21401152/21387543/21385819/21387269/21390301/21401102/21390866/21395227/21391176/21397247/21386355/21398490/21400005/21385590/21388111/21405558/21384443/21405761/21393844	LOC21406265/LOC21401152/LOC21387543/LOC21385819/LOC21387269/LOC21390301/LOC21401102/LOC21390866/LOC21395227/LOC21391176/LOC21397247/LOC21386355/LOC21398490/LOC21400005/LOC21385590/LOC21388111/LOC21405558/LOC21384443/LOC21405761/LOC21393844	pop:7478842/pop:7480594/pop:7491751/pop:7467083/pop:7462126/pop:7456025/pop:18104571/pop:7491280/pop:7475519/pop:18106486/pop:18098003/pop:7482157/pop:7461555/pop:7487278/pop:18095411/pop:18095016/pop:7482629/pop:7461567/pop:7479547/pop:7465846	20	14	21406265/21401152/21387543/21385819/21387269/21390301/21395227/21391176/21397247/21386355/21398490/21385590/21384443/21393844	6	21401102/21390866/21400005/21388111/21405558/21405761
pop00908	Zeatin biosynthesis	5/502	13/3234	0.0386943	0.276651	21398523/21392001/21399593/21404740/21399606	LOC21398523/LOC21392001/LOC21399593/LOC21404740/LOC21399606	pop:7486764/pop:7456820/pop:7468988/pop:7479715/pop:7496121	5	4	21398523/21392001/21404740/21399606	1	21399593
pop00592	alpha-Linolenic acid metabolism	9/502	31/3234	0.0406094	0.276651	21389021/21409613/21401352/21390169/21404113/21383974/21405756/21409623/21398560	LOC21389021/LOC21409613/LOC21401352/LOC21390169/LOC21404113/LOC21383974/LOC21405756/LOC21409623/LOC21398560	pop:7470103/pop:7480604/pop:7496048/pop:7477038/pop:7462912/pop:7489299/pop:7483932/pop:7480605/pop:7490225	9	6	21389021/21404113/21383974/21405756/21409623/21398560	3	21409613/21401352/21390169
pop00910	Nitrogen metabolism	7/502	23/3234	0.0536687	0.318185	21397873/21390920/21410339/21410380/21403404/21402329/21394577	LOC21397873/LOC21390920/LOC21410339/LOC21410380/LOC21403404/LOC21402329/LOC21394577	pop:7482352/pop:18098216/pop:7457762/pop:7460782/pop:7496826/pop:7495696/pop:7469108	7	5	21397873/21410380/21403404/21402329/21394577	2	21390920/21410339
pop00591	Linoleic acid metabolism	4/502	10/3234	0.0554634	0.318185	21389021/21401352/21390169/21383974	LOC21389021/LOC21401352/LOC21390169/LOC21383974	pop:7470103/pop:7496048/pop:7477038/pop:7489299	4	2	21389021/21383974	2	21401352/21390169
pop00905	Brassinosteroid biosynthesis	4/502	10/3234	0.0554634	0.318185	21408333/21388039/21401153/21395422	LOC21408333/LOC21388039/LOC21401153/LOC21395422	pop:7465435/pop:7465155/pop:7480593/pop:18099286	4	3	21408333/21388039/21395422	1	21401153
pop00630	Glyoxylate and dicarboxylate metabolism	12/502	50/3234	0.0759497	0.383495	21404632/21403531/21384011/21397779/21391122/21391746/21402329/21394577/21390971/112093220/21387631/21406072	LOC21404632/LOC21403531/LOC21384011/LOC21397779/LOC21391122/LOC21391746/LOC21402329/LOC21394577/LOC21390971/LOC112093220/LOC21387631/LOC21406072	pop:7453937/pop:7464598/pop:18103734/pop:7477424/pop:7489415/pop:7453649/pop:7495696/pop:7469108/pop:7458000/pop:7497767/pop:7462269/pop:18094192	12	11	21404632/21403531/21384011/21397779/21391122/21391746/21402329/21394577/112093220/21387631/21406072	1	21390971
pop00051	Fructose and mannose metabolism	11/502	45/3234	0.0780486	0.383495	21387543/21409392/21388823/21387730/21400859/21386355/21396969/21400005/21391915/21400931/21384443	LOC21387543/LOC21409392/LOC21388823/LOC21387730/LOC21400859/LOC21386355/LOC21396969/LOC21400005/LOC21391915/LOC21400931/LOC21384443	pop:7491751/pop:18099255/pop:7481618/pop:7482604/pop:7492465/pop:7482157/pop:18100476/pop:7487278/pop:7480192/pop:18105991/pop:7461567	11	6	21387543/21388823/21387730/21400859/21386355/21384443	5	21409392/21396969/21400005/21391915/21400931
pop00020	Citrate cycle (TCA cycle)	9/502	35/3234	0.080921	0.383495	21404632/21384011/21402566/21391122/21392589/21390880/21409468/21403427/21404496	LOC21404632/LOC21384011/LOC21402566/LOC21391122/LOC21392589/LOC21390880/LOC21409468/LOC21403427/LOC21404496	pop:7453937/pop:18103734/pop:7478801/pop:7489415/pop:7485903/pop:7487804/pop:7473170/pop:7487863/pop:7482443	9	8	21404632/21384011/21402566/21391122/21392589/21390880/21403427/21404496	1	21409468
pop00061	Fatty acid biosynthesis	9/502	35/3234	0.080921	0.383495	21388524/21403297/21386680/21395576/21387597/21393434/21391592/21390323/21409611	LOC21388524/LOC21403297/LOC21386680/LOC21395576/LOC21387597/LOC21393434/LOC21391592/LOC21390323/LOC21409611	pop:18100296/pop:18104593/pop:7465326/pop:7459032/pop:7490534/pop:7484856/pop:7485516/pop:7460034/pop:7457504	9	7	21388524/21386680/21395576/21387597/21393434/21391592/21390323	2	21403297/21409611
pop03030	DNA replication	10/502	41/3234	0.0915961	0.415999	21399695/21409547/21391181/21404548/21387404/21406632/21400452/21391900/21385458/21390529	LOC21399695/LOC21409547/LOC21391181/LOC21404548/LOC21387404/LOC21406632/LOC21400452/LOC21391900/LOC21385458/LOC21390529	pop:7455664/pop:7456349/pop:18094485/pop:7472571/pop:7465480/pop:7463392/pop:7481211/pop:7480136/pop:7478554/pop:18105740	10	1	21391900	9	21399695/21409547/21391181/21404548/21387404/21406632/21400452/21385458/21390529
pop00460	Cyanoamino acid metabolism	7/502	26/3234	0.095542	0.416563	21400400/21390203/21404893/112093220/21387631/21388472/112094672	LOC21400400/LOC21390203/LOC21404893/LOC112093220/LOC21387631/LOC21388472/LOC112094672	pop:7462477/pop:7496928/pop:7481491/pop:7497767/pop:7462269/pop:7490862/pop:7498208	7	4	21390203/112093220/21387631/21388472	3	21400400/21404893/112094672
pop00030	Pentose phosphate pathway	10/502	42/3234	0.104408	0.437712	21400607/21400859/21395227/21396969/21409102/21399034/21391915/21400931/21408272/21400649	LOC21400607/LOC21400859/LOC21395227/LOC21396969/LOC21409102/LOC21399034/LOC21391915/LOC21400931/LOC21408272/LOC21400649	pop:7456223/pop:7492465/pop:7475519/pop:18100476/pop:7498216/pop:18105789/pop:7480192/pop:18105991/pop:7453964/pop:7496644	10	7	21400607/21400859/21395227/21409102/21399034/21408272/21400649	3	21396969/21391915/21400931
pop00196	Photosynthesis - antenna proteins	5/502	17/3234	0.110174	0.444778	21398660/21384966/21386107/21400710/21386410	LOC21398660/LOC21384966/LOC21386107/LOC21400710/LOC21386410	pop:7487313/pop:7482788/pop:18100311/pop:7469352/pop:7471832	5	5	21398660/21384966/21386107/21400710/21386410	0
pop00500	Starch and sucrose metabolism	20/502	99/3234	0.123679	0.470722	21387543/21400400/21409810/21395116/21402108/21384482/21404217/21390301/21401024/21395233/21395227/21391176/21386355/112090712/21402976/21391872/21404893/21394396/21384443/112094672	LOC21387543/LOC21400400/LOC21409810/LOC21395116/LOC21402108/LOC21384482/LOC21404217/LOC21390301/LOC21401024/LOC21395233/LOC21395227/LOC21391176/LOC21386355/LOC112090712/LOC21402976/LOC21391872/LOC21404893/LOC21394396/LOC21384443/LOC112094672	pop:7491751/pop:7462477/pop:7493561/pop:7464543/pop:7491930/pop:7459761/pop:7476319/pop:7456025/pop:18111222/pop:7459765/pop:7475519/pop:18106486/pop:7482157/pop:7479637/pop:7456959/pop:7458381/pop:7481491/pop:7478850/pop:7461567/pop:7498208	20	12	21387543/21395116/21402108/21404217/21390301/21395227/21391176/21386355/112090712/21391872/21394396/21384443	8	21400400/21409810/21384482/21401024/21395233/21402976/21404893/112094672
pop00531	Glycosaminoglycan degradation	4/502	13/3234	0.129557	0.470722	21387755/21404345/21387269/21388111	LOC21387755/LOC21404345/LOC21387269/LOC21388111	pop:7492893/pop:7477767/pop:7462126/pop:18095016	4	3	21387755/21404345/21387269	1	21388111
pop00230	Purine metabolism	15/502	72/3234	0.137918	0.484939	21401927/21394580/21395798/21406162/21395227/21398615/21388698/21394060/21397670/21396069/112092274/21388391/112095381/21406082/21395438	LOC21401927/LOC21394580/LOC21395798/LOC21406162/LOC21395227/LOC21398615/LOC21388698/LOC21394060/LOC21397670/LOC21396069/LOC112092274/LOC21388391/LOC112095381/LOC21406082/LOC21395438	pop:7484431/pop:7481621/pop:7491607/pop:18094552/pop:7475519/pop:7459793/pop:18100084/pop:18107206/pop:7477413/pop:18111284/pop:7478861/pop:18094644/pop:7492493/pop:18096940/pop:7458090	15	10	21401927/21395798/21406162/21395227/21398615/21397670/112092274/21388391/112095381/21406082	5	21394580/21388698/21394060/21396069/21395438
pop00380	Tryptophan metabolism	7/502	29/3234	0.151175	0.514941	21410404/21397691/21405036/112095268/21391122/21398992/112095029	LOC21410404/LOC21397691/LOC21405036/LOC112095268/LOC21391122/LOC21398992/LOC112095029	pop:7483487/pop:7456901/pop:18104108/pop:7472143/pop:7489415/pop:7461094/pop:18111290	7	5	21410404/112095268/21391122/21398992/112095029	2	21397691/21405036
pop00900	Terpenoid backbone biosynthesis	9/502	40/3234	0.156361	0.516466	21398657/21384757/21398807/21397761/21405910/21407526/21409565/112094278/21409594	LOC21398657/LOC21384757/LOC21398807/LOC21397761/LOC21405910/LOC21407526/LOC21409565/LOC112094278/LOC21409594	pop:7478535/pop:7474978/pop:7492908/pop:18099318/pop:7479248/pop:7474548/pop:7469983/pop:18099099/pop:7456396	9	3	21384757/21397761/21409594	6	21398657/21398807/21405910/21407526/21409565/112094278
pop00600	Sphingolipid metabolism	5/502	20/3234	0.187895	0.601992	21408202/21384806/21394917/21394497/21387791	LOC21408202/LOC21384806/LOC21394917/LOC21394497/LOC21387791	pop:7455253/pop:7480734/pop:7496882/pop:7455227/pop:18107910	5	3	21408202/21394917/21394497	2	21384806/21387791
pop00999	Biosynthesis of secondary metabolites - unclassified	3/502	10/3234	0.1933	0.601992	21410121/21400434/21384962	LOC21410121/LOC21400434/LOC21384962	pop:7457542/pop:7460544/pop:7488981	3	3	21410121/21400434/21384962	0
pop04933	AGE-RAGE signaling pathway in diabetic complications	3/502	11/3234	0.236989	0.711389	112093126/21384238/21385740	LOC112093126/LOC21384238/LOC21385740	pop:7478527/pop:7458775/pop:18104560	3	0		3	112093126/21384238/21385740
pop00100	Steroid biosynthesis	5/502	22/3234	0.248007	0.711389	21398099/112094087/21385761/21384233/112091791	LOC21398099/LOC112094087/LOC21385761/LOC21384233/LOC112091791	pop:7460681/pop:18096264/pop:7454702/pop:18100844/pop:7467341	5	1	21384233	4	21398099/112094087/21385761/112091791
pop00941	Flavonoid biosynthesis	5/502	22/3234	0.248007	0.711389	21410121/21410476/21405124/21398888/21388201	LOC21410121/LOC21410476/LOC21405124/LOC21398888/LOC21388201	pop:7457542/pop:7495679/pop:7475620/pop:7494361/pop:7482418	5	3	21410121/21405124/21398888	2	21410476/21388201
pop04712	Circadian rhythm - plant	6/502	28/3234	0.260367	0.727692	21404280/21402551/21395024/21402561/21386787/21386323	LOC21404280/LOC21402551/LOC21395024/LOC21402561/LOC21386787/LOC21386323	pop:18102473/pop:7486811/pop:7474393/pop:7486808/pop:7464491/pop:7492759	6	2	21402551/21395024	4	21404280/21402561/21386787/21386323
pop00945	Stilbenoid, diarylheptanoid and gingerol biosynthesis	3/502	12/3234	0.282119	0.768774	21410121/112091299/21410476	LOC21410121/LOC112091299/LOC21410476	pop:7457542/pop:18104545/pop:7495679	3	2	21410121/112091299	1	21410476
pop00280	Valine, leucine and isoleucine degradation	7/502	36/3234	0.321179	0.833535	21410404/21404820/21391122/21405910/21404636/21397545/21383812	LOC21410404/LOC21404820/LOC21391122/LOC21405910/LOC21404636/LOC21397545/LOC21383812	pop:7483487/pop:7460426/pop:7489415/pop:7479248/pop:18105158/pop:7463301/pop:7488947	7	5	21410404/21404820/21391122/21397545/21383812	2	21405910/21404636
pop00565	Ether lipid metabolism	4/502	19/3234	0.339719	0.838962	21389021/112093610/21406599/112095242	LOC21389021/LOC112093610/LOC21406599/LOC112095242	pop:7470103/pop:18096739/pop:7493879/pop:7477219	4	2	21389021/112093610	2	21406599/112095242
pop02010	ABC transporters	4/502	19/3234	0.339719	0.838962	21394156/21398718/21386465/21409793	LOC21394156/LOC21398718/LOC21386465/LOC21409793	pop:7488940/pop:18095272/pop:7469392/pop:7495965	4	2	21394156/21398718	2	21386465/21409793
pop04120	Ubiquitin mediated proteolysis	15/502	86/3234	0.353496	0.838962	21391745/21400112/21406331/21408037/21391058/112092141/21406999/21401184/21386484/21389824/21404742/21390230/21392186/21396821/21396595	LOC21391745/LOC21400112/LOC21406331/LOC21408037/LOC21391058/LOC112092141/LOC21406999/LOC21401184/LOC21386484/LOC21389824/LOC21404742/LOC21390230/LOC21392186/LOC21396821/LOC21396595	pop:7496912/pop:7456675/pop:7481643/pop:7487965/pop:18100200/pop:18105670/pop:7457348/pop:18103282/pop:18095585/pop:7490789/pop:7471931/pop:7496400/pop:7484871/pop:7455828/pop:7457875	15	14	21391745/21400112/21406331/21391058/112092141/21406999/21401184/21386484/21389824/21404742/21390230/21392186/21396821/21396595	1	21408037
pop01230	Biosynthesis of amino acids	29/502	173/3234	0.354057	0.838962	21393007/21400607/21402701/21390327/21393606/21407253/21384011/21386560/112095325/21396969/21387959/21388698/21402235/21396585/21399034/21391915/21394577/21389623/21403427/21408278/112093220/21400931/21406082/21388213/112091771/21408272/21387631/21386451/21407849	LOC21393007/LOC21400607/LOC21402701/LOC21390327/LOC21393606/LOC21407253/LOC21384011/LOC21386560/LOC112095325/LOC21396969/LOC21387959/LOC21388698/LOC21402235/LOC21396585/LOC21399034/LOC21391915/LOC21394577/LOC21389623/LOC21403427/LOC21408278/LOC112093220/LOC21400931/LOC21406082/LOC21388213/LOC112091771/LOC21408272/LOC21387631/LOC21386451/LOC21407849	pop:18107426/pop:7456223/pop:7455197/pop:7467691/pop:18106791/pop:7487180/pop:18103734/pop:7481598/pop:7480451/pop:18100476/pop:7474209/pop:18100084/pop:7459092/pop:7468413/pop:18105789/pop:7480192/pop:7469108/pop:18110977/pop:7487863/pop:7461711/pop:7497767/pop:18105991/pop:18096940/pop:7480177/pop:18098873/pop:7453964/pop:7462269/pop:7467203/pop:7478878	29	19	21400607/21393606/21407253/21384011/21386560/112095325/21387959/21402235/21399034/21394577/21389623/21403427/21408278/112093220/21406082/112091771/21408272/21387631/21386451	10	21393007/21402701/21390327/21396969/21388698/21396585/21391915/21400931/21388213/21407849
pop00561	Glycerolipid metabolism	10/502	57/3234	0.390081	0.904657	21410404/21395623/21399995/21409930/21408132/21404082/21406349/112090924/21394497/21387791	LOC21410404/LOC21395623/LOC21399995/LOC21409930/LOC21408132/LOC21404082/LOC21406349/LOC112090924/LOC21394497/LOC21387791	pop:7483487/pop:7494089/pop:7486524/pop:18107695/pop:7469795/pop:7483774/pop:7468047/pop:7471468/pop:7455227/pop:18107910	10	7	21410404/21399995/21409930/21408132/21404082/21406349/21394497	3	21395623/112090924/21387791
pop00310	Lysine degradation	5/502	27/3234	0.411301	0.933997	21410404/21391122/21409314/21403055/21404206	LOC21410404/LOC21391122/LOC21409314/LOC21403055/LOC21404206	pop:7483487/pop:7489415/pop:18101090/pop:7460935/pop:7458450	5	4	21410404/21391122/21403055/21404206	1	21409314
pop00071	Fatty acid degradation	6/502	34/3234	0.436623	0.971264	21404269/21410404/21395576/21394915/21409611/21398560	LOC21404269/LOC21410404/LOC21395576/LOC21394915/LOC21409611/LOC21398560	pop:7460700/pop:7483487/pop:7459032/pop:7496883/pop:7457504/pop:7490225	6	5	21404269/21410404/21395576/21394915/21398560	1	21409611
pop00640	Propanoate metabolism	5/502	29/3234	0.476459	0.999908	21391122/21391592/21404636/21390971/21398560	LOC21391122/LOC21391592/LOC21404636/LOC21390971/LOC21398560	pop:7489415/pop:7485516/pop:18105158/pop:7458000/pop:7490225	5	3	21391122/21391592/21398560	2	21404636/21390971
pop00250	Alanine, aspartate and glutamate metabolism	6/502	36/3234	0.494972	0.999908	21397873/21404820/21390203/21394577/21395438/21386451	LOC21397873/LOC21404820/LOC21390203/LOC21394577/LOC21395438/LOC21386451	pop:7482352/pop:7460426/pop:7496928/pop:7469108/pop:7458090/pop:7467203	6	5	21397873/21404820/21390203/21394577/21386451	1	21395438
pop00260	Glycine, serine and threonine metabolism	8/502	49/3234	0.498797	0.999908	21393007/21407253/21404820/21391122/21391746/112093220/21387631/21406072	LOC21393007/LOC21407253/LOC21404820/LOC21391122/LOC21391746/LOC112093220/LOC21387631/LOC21406072	pop:18107426/pop:7487180/pop:7460426/pop:7489415/pop:7453649/pop:7497767/pop:7462269/pop:18094192	8	7	21407253/21404820/21391122/21391746/112093220/21387631/21406072	1	21393007
pop00564	Glycerophospholipid metabolism	12/502	76/3234	0.52385	0.999908	21389021/21395623/21401927/21400374/21400678/112093610/21389080/21404082/21406599/112095242/21401035/112091749	LOC21389021/LOC21395623/LOC21401927/LOC21400374/LOC21400678/LOC112093610/LOC21389080/LOC21404082/LOC21406599/LOC112095242/LOC21401035/LOC112091749	pop:7470103/pop:7494089/pop:7484431/pop:7462495/pop:7496648/pop:18096739/pop:7471579/pop:7483774/pop:7493879/pop:7477219/pop:7478302/pop:7461969	12	8	21389021/21401927/21400374/21400678/112093610/21389080/21404082/112091749	4	21395623/21406599/112095242/21401035
pop00511	Other glycan degradation	3/502	18/3234	0.545653	0.999908	21387269/21408202/21388111	LOC21387269/LOC21408202/LOC21388111	pop:7462126/pop:7455253/pop:18095016	3	2	21387269/21408202	1	21388111
pop00670	One carbon pool by folate	3/502	18/3234	0.545653	0.999908	21398615/112093220/21387631	LOC21398615/LOC112093220/LOC21387631	pop:7459793/pop:7497767/pop:7462269	3	3	21398615/112093220/21387631	0
pop00760	Nicotinate and nicotinamide metabolism	3/502	18/3234	0.545653	0.999908	21409774/21393274/21394315	LOC21409774/LOC21393274/LOC21394315	pop:7479161/pop:7488393/pop:7489740	3	2	21393274/21394315	1	21409774
pop00790	Folate biosynthesis	3/502	18/3234	0.545653	0.999908	21390667/21394714/21393931	LOC21390667/LOC21394714/LOC21393931	pop:7462938/pop:18105679/pop:18095293	3	2	21390667/21393931	1	21394714
pop00590	Arachidonic acid metabolism	2/502	12/3234	0.577052	0.999908	21389021/21407038	LOC21389021/LOC21407038	pop:7470103/pop:7465857	2	1	21389021	1	21407038
pop00330	Arginine and proline metabolism	6/502	39/3234	0.578164	0.999908	21410404/21389938/21409192/112095268/21384721/21408278	LOC21410404/LOC21389938/LOC21409192/LOC112095268/LOC21384721/LOC21408278	pop:7483487/pop:7482077/pop:7489389/pop:7472143/pop:7470774/pop:7461711	6	6	21410404/21389938/21409192/112095268/21384721/21408278	0
pop00400	Phenylalanine, tyrosine and tryptophan biosynthesis	6/502	39/3234	0.578164	0.999908	21393007/21402701/21393606/21402235/21396585/112091771	LOC21393007/LOC21402701/LOC21393606/LOC21402235/LOC21396585/LOC112091771	pop:18107426/pop:7455197/pop:18106791/pop:7459092/pop:7468413/pop:18098873	6	3	21393606/21402235/112091771	3	21393007/21402701/21396585
pop00220	Arginine biosynthesis	4/502	26/3234	0.591298	0.999908	21397873/21394577/21408278/21386451	LOC21397873/LOC21394577/LOC21408278/LOC21386451	pop:7482352/pop:7469108/pop:7461711/pop:7467203	4	4	21397873/21394577/21408278/21386451	0
pop00270	Cysteine and methionine metabolism	11/502	74/3234	0.613075	0.999908	21404632/21393606/21404820/21409192/112095325/21397044/21388310/21389951/21396109/21389623/21407849	LOC21404632/LOC21393606/LOC21404820/LOC21409192/LOC112095325/LOC21397044/LOC21388310/LOC21389951/LOC21396109/LOC21389623/LOC21407849	pop:7453937/pop:18106791/pop:7460426/pop:7489389/pop:7480451/pop:7481444/pop:7468528/pop:7483264/pop:7457358/pop:18110977/pop:7478878	11	8	21404632/21393606/21404820/21409192/112095325/21397044/21388310/21389623	3	21389951/21396109/21407849
pop00740	Riboflavin metabolism	2/502	13/3234	0.622355	0.999908	112094999/21398253	LOC112094999/LOC21398253	pop:18105599/pop:7459224	2	1	112094999	1	21398253
pop00130	Ubiquinone and other terpenoid-quinone biosynthesis	5/502	34/3234	0.625813	0.999908	21400434/21393606/21402584/21384962/21403799	LOC21400434/LOC21393606/LOC21402584/LOC21384962/LOC21403799	pop:7460544/pop:18106791/pop:7465624/pop:7488981/pop:7494128	5	5	21400434/21393606/21402584/21384962/21403799	0
pop00190	Oxidative phosphorylation	11/502	77/3234	0.667868	0.999908	21388616/21393391/21394543/21408156/112093708/21393900/21383752/21402548/21409468/21388619/21397365	LOC21388616/LOC21393391/LOC21394543/LOC21408156/LOC112093708/LOC21393900/LOC21383752/LOC21402548/LOC21409468/LOC21388619/LOC21397365	pop:7475722/pop:7474844/pop:7469092/pop:7467409/pop:4929746/pop:7458475/pop:7495775/pop:7486812/pop:7473170/pop:7460052/pop:7468351	11	7	21388616/21393391/21394543/21408156/21383752/21402548/21397365	4	112093708/21393900/21409468/21388619
pop00340	Histidine metabolism	2/502	16/3234	0.735663	0.999908	21410404/21387959	LOC21410404/LOC21387959	pop:7483487/pop:7474209	2	2	21410404/21387959	0
pop00960	Tropane, piperidine and pyridine alkaloid biosynthesis	2/502	16/3234	0.735663	0.999908	21393606/21408012	LOC21393606/LOC21408012	pop:18106791/pop:7473873	2	1	21393606	1	21408012
pop00040	Pentose and glucuronate interconversions	7/502	53/3234	0.737323	0.999908	21401218/21400607/21399995/21388823/21391176/21399034/112090924	LOC21401218/LOC21400607/LOC21399995/LOC21388823/LOC21391176/LOC21399034/LOC112090924	pop:7485105/pop:7456223/pop:7486524/pop:7481618/pop:18106486/pop:18105789/pop:7471468	7	6	21401218/21400607/21399995/21388823/21391176/21399034	1	112090924
pop00920	Sulfur metabolism	3/502	24/3234	0.744028	0.999908	21407379/112095325/21389623	LOC21407379/LOC112095325/LOC21389623	pop:7459127/pop:7480451/pop:18110977	3	3	21407379/112095325/21389623	0
pop00480	Glutathione metabolism	7/502	54/3234	0.75538	0.999908	21403922/21395773/21394060/21396537/21403427/21407038/21400649	LOC21403922/LOC21395773/LOC21394060/LOC21396537/LOC21403427/LOC21407038/LOC21400649	pop:18102359/pop:7462504/pop:18107206/pop:7460959/pop:7487863/pop:7465857/pop:7496644	7	4	21395773/21396537/21403427/21400649	3	21403922/21394060/21407038
pop00950	Isoquinoline alkaloid biosynthesis	2/502	17/3234	0.766414	0.999908	21393606/21405036	LOC21393606/LOC21405036	pop:18106791/pop:18104108	2	1	21393606	1	21405036
pop00053	Ascorbate and aldarate metabolism	4/502	33/3234	0.776823	0.999908	21410404/21393482/21396537/21384512	LOC21410404/LOC21393482/LOC21396537/LOC21384512	pop:7483487/pop:18100056/pop:7460959/pop:7469673	4	3	21410404/21393482/21396537	1	21384512
pop00240	Pyrimidine metabolism	5/502	41/3234	0.785738	0.999908	21406742/21406702/21394060/21409887/21404046	LOC21406742/LOC21406702/LOC21394060/LOC21409887/LOC21404046	pop:7460661/pop:7487010/pop:18107206/pop:7484670/pop:7474525	5	3	21406742/21406702/21409887	2	21394060/21404046
pop04070	Phosphatidylinositol signaling system	5/502	41/3234	0.785738	0.999908	21392608/112093126/21408206/21392614/21406952	LOC21392608/LOC112093126/LOC21408206/LOC21392614/LOC21406952	pop:7471101/pop:7478527/pop:7489780/pop:7462591/pop:7473006	5	2	21408206/21406952	3	21392608/112093126/21392614
pop00360	Phenylalanine metabolism	3/502	26/3234	0.792546	0.999908	21393606/21405036/112095268	LOC21393606/LOC21405036/LOC112095268	pop:18106791/pop:18104108/pop:7472143	3	2	21393606/112095268	1	21405036
pop00513	Various types of N-glycan biosynthesis	3/502	26/3234	0.792546	0.999908	21387269/21388111/21387147	LOC21387269/LOC21388111/LOC21387147	pop:7462126/pop:18095016/pop:7456096	3	1	21387269	2	21388111/21387147
pop00562	Inositol phosphate metabolism	6/502	49/3234	0.794992	0.999908	112093126/21408206/21406599/21408159/21392614/21406952	LOC112093126/LOC21408206/LOC21406599/LOC21408159/LOC21392614/LOC21406952	pop:7478527/pop:7489780/pop:7493879/pop:7467405/pop:7462591/pop:7473006	6	3	21408206/21408159/21406952	3	112093126/21406599/21392614
pop00300	Lysine biosynthesis	1/502	10/3234	0.815374	0.999908	21388213	LOC21388213	pop:7480177	1	0		1	21388213
pop00514	Other types of O-glycan biosynthesis	1/502	10/3234	0.815374	0.999908	21387744	LOC21387744	pop:7492902	1	1	21387744	0
pop03440	Homologous recombination	5/502	44/3234	0.835654	0.999908	21390362/21389392/21394463/21399130/21390529	LOC21390362/LOC21389392/LOC21394463/LOC21399130/LOC21390529	pop:7462098/pop:7474513/pop:7488893/pop:7493974/pop:18105740	5	1	21399130	4	21390362/21389392/21394463/21390529
pop03020	RNA polymerase	3/502	29/3234	0.850777	0.999908	21409262/21387719/21395774	LOC21409262/LOC21387719/LOC21395774	pop:18099128/pop:7475018/pop:7471998	3	3	21409262/21387719/21395774	0
pop04016	MAPK signaling pathway - plant	11/502	91/3234	0.857913	0.999908	21390116/21386859/21396136/21391454/21392608/21396109/21386413/21402449/21406888/21406208/21395166	LOC21390116/LOC21386859/LOC21396136/LOC21391454/LOC21392608/LOC21396109/LOC21386413/LOC21402449/LOC21406888/LOC21406208/LOC21395166	pop:18097047/pop:18100289/pop:7482164/pop:7458298/pop:7471101/pop:7457358/pop:7470182/pop:7476648/pop:7478140/pop:7478791/pop:7462061	11	4	21390116/21386859/21396136/21386413	7	21391454/21392608/21396109/21402449/21406888/21406208/21395166
pop04146	Peroxisome	7/502	63/3234	0.878959	0.999908	21390734/21395576/21395012/21397077/21403427/21409611/21398560	LOC21390734/LOC21395576/LOC21395012/LOC21397077/LOC21403427/LOC21409611/LOC21398560	pop:7469910/pop:7459032/pop:7474947/pop:18103579/pop:7487863/pop:7457504/pop:7490225	7	5	21390734/21395576/21397077/21403427/21398560	2	21395012/21409611
pop03420	Nucleotide excision repair	5/502	48/3234	0.887005	0.999908	112093557/21392086/21391900/21385458/21390529	LOC112093557/LOC21392086/LOC21391900/LOC21385458/LOC21390529	pop:18095702/pop:7497418/pop:7480136/pop:7478554/pop:18105740	5	1	21391900	4	112093557/21392086/21385458/21390529
pop03018	RNA degradation	8/502	72/3234	0.891062	0.999908	21405435/21408964/21389103/21392149/21405498/21396488/21391915/21400931	LOC21405435/LOC21408964/LOC21389103/LOC21392149/LOC21405498/LOC21396488/LOC21391915/LOC21400931	pop:18104862/pop:7470588/pop:7454357/pop:7482373/pop:7465198/pop:7464663/pop:7480192/pop:18105991	8	4	21405435/21408964/21392149/21396488	4	21389103/21405498/21391915/21400931
pop00350	Tyrosine metabolism	3/502	32/3234	0.894242	0.999908	21393606/21405036/21394915	LOC21393606/LOC21405036/LOC21394915	pop:18106791/pop:18104108/pop:7496883	3	2	21393606/21394915	1	21405036
pop03430	Mismatch repair	3/502	32/3234	0.894242	0.999908	21391900/21385458/21390529	LOC21391900/LOC21385458/LOC21390529	pop:7480136/pop:7478554/pop:18105740	3	1	21391900	2	21385458/21390529
pop00410	beta-Alanine metabolism	3/502	34/3234	0.916535	0.999908	21410404/21404636/21398560	LOC21410404/LOC21404636/LOC21398560	pop:7483487/pop:18105158/pop:7490225	3	2	21410404/21398560	1	21404636
pop03022	Basal transcription factors	3/502	34/3234	0.916535	0.999908	21396607/21398520/21408006	LOC21396607/LOC21398520/LOC21408006	pop:7479707/pop:7454916/pop:7465090	3	3	21396607/21398520/21408006	0
pop00970	Aminoacyl-tRNA biosynthesis	4/502	43/3234	0.919339	0.999908	21403796/21390402/21398810/21409824	LOC21403796/LOC21390402/LOC21398810/LOC21409824	pop:18107748/pop:7460441/pop:7465570/pop:18099392	4	4	21403796/21390402/21398810/21409824	0
pop00650	Butanoate metabolism	1/502	16/3234	0.933184	0.999908	21405910	LOC21405910	pop:7479248	1	0		1	21405910
pop03060	Protein export	3/502	37/3234	0.942036	0.999908	21386439/21385467/21389213	LOC21386439/LOC21385467/LOC21389213	pop:7473268/pop:7458769/pop:7471995	3	3	21386439/21385467/21389213	0
pop04145	Phagosome	5/502	55/3234	0.944201	0.999908	21389043/21384238/21408156/21385740/21383752	LOC21389043/LOC21384238/LOC21408156/LOC21385740/LOC21383752	pop:7459231/pop:7458775/pop:7467409/pop:18104560/pop:7495775	5	2	21408156/21383752	3	21389043/21384238/21385740
pop04144	Endocytosis	11/502	107/3234	0.957547	0.999908	21406224/21407712/112093610/21392007/21401640/21391135/21394036/112095242/21406952/21396821/21397055	LOC21406224/LOC21407712/LOC112093610/LOC21392007/LOC21401640/LOC21391135/LOC21394036/LOC112095242/LOC21406952/LOC21396821/LOC21397055	pop:7486792/pop:7470395/pop:18096739/pop:7456819/pop:18111075/pop:7482259/pop:7485707/pop:7477219/pop:7473006/pop:7455828/pop:7481450	11	6	112093610/21401640/21391135/21394036/21406952/21396821	5	21406224/21407712/21392007/112095242/21397055
pop03013	RNA transport	13/502	123/3234	0.958533	0.999908	21405435/21408964/21402573/112093308/21399602/21409782/112094975/21391208/21394163/21406894/21400834/21404642/21388629	LOC21405435/LOC21408964/LOC21402573/LOC112093308/LOC21399602/LOC21409782/LOC112094975/LOC21391208/LOC21394163/LOC21406894/LOC21400834/LOC21404642/LOC21388629	pop:18104862/pop:7470588/pop:7454021/pop:7472445/pop:7473602/pop:7455765/pop:7477792/pop:7475174/pop:7458120/pop:18094902/pop:7454418/pop:18105154/pop:7461338	13	12	21405435/21408964/21402573/112093308/21399602/21409782/112094975/21391208/21394163/21406894/21400834/21404642	1	21388629
pop00770	Pantothenate and CoA biosynthesis	1/502	19/3234	0.959836	0.999908	21391563	LOC21391563	pop:7454680	1	1	21391563	0
pop04141	Protein processing in endoplasmic reticulum	15/502	139/3234	0.960101	0.999908	21391745/21407877/112093308/21389043/112092141/21386439/21397302/21410629/21385054/112094113/21389479/21387147/21396057/21405132/21406971	LOC21391745/LOC21407877/LOC112093308/LOC21389043/LOC112092141/LOC21386439/LOC21397302/LOC21410629/LOC21385054/LOC112094113/LOC21389479/LOC21387147/LOC21396057/LOC21405132/LOC21406971	pop:7496912/pop:7494393/pop:7472445/pop:7459231/pop:18105670/pop:7473268/pop:18097306/pop:7479521/pop:18104562/pop:18098402/pop:7475790/pop:7456096/pop:18111270/pop:7491125/pop:18106465	15	10	21391745/112093308/112092141/21386439/21397302/21410629/112094113/21389479/21396057/21406971	5	21407877/21389043/21385054/21387147/21405132
pop03015	mRNA surveillance pathway	8/502	84/3234	0.961808	0.999908	21405435/21408964/112093523/21392838/21406894/21387699/21385168/21409625	LOC21405435/LOC21408964/LOC112093523/LOC21392838/LOC21406894/LOC21387699/LOC21385168/LOC21409625	pop:18104862/pop:7470588/pop:7455196/pop:7485083/pop:18094902/pop:18102611/pop:7478936/pop:18097858	8	5	21405435/21408964/21392838/21406894/21409625	3	112093523/21387699/21385168
pop00730	Thiamine metabolism	1/502	21/3234	0.971401	0.999908	21398963	LOC21398963	pop:7487204	1	1	21398963	0
pop03010	Ribosome	19/502	176/3234	0.974767	0.999908	21403048/21392033/21391123/21385989/21409918/21405350/21397263/21402570/21403614/21401302/21411784/21408108/112095003/21402111/21397630/21401513/21389961/21402756/21391861	LOC21403048/LOC21392033/LOC21391123/LOC21385989/LOC21409918/LOC21405350/LOC21397263/LOC21402570/LOC21403614/LOC21401302/LOC21411784/LOC21408108/LOC112095003/LOC21402111/LOC21397630/LOC21401513/LOC21389961/LOC21402756/LOC21391861	pop:7463178/pop:7475408/pop:7482267/pop:18098657/pop:18098259/pop:7470595/pop:7476756/pop:7464480/pop:7486097/pop:4929771/pop:7475945/pop:7489278/pop:7471141/pop:7491107/pop:7456788/pop:18111182/pop:7470253/pop:7476242/pop:7493377	19	12	21403048/21392033/21391123/21409918/21405350/21402570/21403614/21401302/21411784/21402111/21397630/21391861	7	21385989/21397263/21408108/112095003/21401513/21389961/21402756
pop03410	Base excision repair	2/502	35/3234	0.980189	0.999908	21394778/21385458	LOC21394778/LOC21385458	pop:7497551/pop:7478554	2	0		2	21394778/21385458
pop00906	Carotenoid biosynthesis	1/502	26/3234	0.987777	0.999908	21410144	LOC21410144	pop:18097786	1	1	21410144	0
pop01210	2-Oxocarboxylic acid metabolism	2/502	39/3234	0.98899	0.999908	21384011/21403427	LOC21384011/LOC21403427	pop:18103734/pop:7487863	2	2	21384011/21403427	0
pop03008	Ribosome biogenesis in eukaryotes	4/502	60/3234	0.989117	0.999908	21386466/112092510/21402317/21388789	LOC21386466/LOC112092510/LOC21402317/LOC21388789	pop:7453774/pop:7471960/pop:7473563/pop:7485927	4	1	21402317	3	21386466/112092510/21388789
pop04130	SNARE interactions in vesicular transport	1/502	27/3234	0.989689	0.999908	21398783	LOC21398783	pop:7492914	1	0		1	21398783
pop00510	N-Glycan biosynthesis	1/502	34/3234	0.996872	0.999908	21387147	LOC21387147	pop:7456096	1	0		1	21387147
pop00860	Porphyrin and chlorophyll metabolism	1/502	41/3234	0.999054	0.999908	21395814	LOC21395814	pop:7466435	1	0		1	21395814
pop03050	Proteasome	1/502	41/3234	0.999054	0.999908	21391580	LOC21391580	pop:7485521	1	0		1	21391580
pop03040	Spliceosome	7/502	128/3234	0.999908	0.999908	21409106/21406725/21394678/21388928/21397141/21395834/21399572	LOC21409106/LOC21406725/LOC21394678/LOC21388928/LOC21397141/LOC21395834/LOC21399572	pop:7471069/pop:18094350/pop:7458142/pop:7492959/pop:7494376/pop:18108414/pop:7463125	7	5	21409106/21406725/21397141/21395834/21399572	2	21394678/21388928
